# Supplementary material for: A novel combined model integrating collagen properties, radiomics and clinical data to predict gastric cancer prognosis
Source: Front Oncol. 2026 Apr 10;16:1801350. doi: 10.3389/fonc.2026.1801350 (PMC13105883; doi:10.3389/fonc.2026.1801350)
Supplement: Supplementary file 2 [file DataSheet2.xlsx]

## Sheet: Supplement file
Patient ID	Death	OS.m	Recurrence	RFS.m	Sex	Age	T	N	M	Her.2	Pathology	number.of.lymph.nodes	location	Complication	history.of.smoking	TNM.stage	Stage	Surgery.method	chemotherapy	Primary.metastasis	Picrosirius.score	picrogroup	postoperative.hospital.days	height	weight	BMI	operation.time	blood.loss	preoperative.leukocyte	preoperative.neutrophil	preoperative.lymphocyte	preoperative.hemoglobin	preoperative.platelet	preoperative.neutrophil.to.lymphocyte.ratio	preoperative.platelet.to.lymphocyte.ratio	preoperative.albumin	preoperative.globulin	preoperative.total.bilirubin	preoperative.ALT	preoperative.AST	preoperative.urea	preoperative.creatinine	preoperative.glucose	preoperative.AFP	preoperative.CEA	preoperative.CA125	preoperative.CA19.9	preoperative.CA72.4	postoperative.leukocyte
ID001	0	77	0	77	female	65	2	0	0	0	moderately-well differentiated adenocarcinoma	0	Fundus	NO	NO	IB	I	Laparoscopic	NO	NO	10.2608	low	26	164	59	21.9363	310	50	3.16	1.99	0.89	72	206	2.23596	231.461	36.7	22.5	13.1	9	15	3.9	58	4.7	0	0	0	1	1	5.49
ID002	1	32	1	24	male	59	3	3b	0	2+	poorly differentiated adenocarcinoma	17	Body	NO	YES	IIIC	III	Laparoscopic	YES	NO	19.7151	high	8	169	52	18.2066	365	50	6.5	4.13	1.68	138	334	2.45833	198.81	32.3	26.2	5.6	10	12	6.6	71	4	0	0	0	0	0	11.67
ID003	0	77	NA	NA	female	48	2	1	0	0	poorly differentiated adenocarcinoma	1	Body	NO	NO	IIA	II	Laparoscopic	YES	NO	13.218	low	2	160	55	21.4844	235	30	9.55	6.93	2.07	96	383	3.34783	185.024	38.3	26.4	6.9	6	10	3.4	79	5.2	0	0	0	0	0	6.71
ID004	0	77	1	20	female	40	3	3a	0	1+	moderately-well differentiated adenocarcinoma	9	antrum	NO	NO	IIIB	III	Laparoscopic conversion to open surgery	YES	NO	15.1131	high	8	168	57.5	20.3727	280	1000	4.97	3.48	0.98	82	440	3.55102	448.98	39	35.8	15.1	9	20	8	56	4.3	0	0	0	1	1	4.88
ID005	0	76	NA	NA	male	70	1	0	0	0	moderately-well differentiated adenocarcinoma	0	Body	NO	NO	IA	I	Open surgery	YES	NO	16.1234	high	11	160	53	20.7031	215	150	6.01	1.92	3.34	123	237	0.57485	70.9581	32	22.7	10.3	17	26	6	92	3.9	0	0	0	0	0	9.74
ID006	1	48	NA	NA	female	67	4a	3b	0	0	poorly differentiated adenocarcinoma	25	Cardia	NO	NO	IIIC	III	Open surgery	YES	NO	24.56	high	13	155	47	19.563	220	250	7.16	4.76	2.06	125	236	2.31068	114.563	43.7	31.3	9.7	12	21	3.3	55	5.5	0	0	0	1	1	9.4
ID007	1	13	1	11	male	61	4a	3b	0	0	poorly differentiated adenocarcinoma	29	antrum	NO	YES	IIIC	III	Laparoscopic	YES	NO	17.3972	high	10	170	48	16.609	300	300	6.18	4.56	1.16	102	530	3.93103	456.897	34.3	27.7	7.1	14	17	5.8	72	5.6	0	0	0	0	0	5.77
ID008	1	30	NA	NA	male	77	4a	0	0	2+	poorly differentiated adenocarcinoma	0	Fundus	NO	NO	IIB	II	Laparoscopic	YES	NO	11.0237	low	19	175	76.5	24.9796	210	100	4.37	1.7	2.27	121	113	0.748899	49.7797	32.4	33.6	10.4	12	14	3	99	4.1	0	0	0	0	0	5.02
ID009	0	72	1	45	female	52	4a	3b	0	1+	poorly differentiated adenocarcinoma	49	antrum	NO	NO	IIIC	III	Laparoscopic	YES	NO	12.0327	low	14	162	62	23.6244	295	250	6.31	4.68	1.18	74	510	3.9661	432.203	42.1	33.4	5.5	13	14	4.9	76	5.8	0	1	0	0	0	11.36
ID010	1	33	1	26	male	61	1	3a	0	1+	poorly differentiated adenocarcinoma	15	Body	NO	YES	IIB	II	Laparoscopic	YES	NO	17.0021	high	9	171	63	21.5451	220	100	7.08	4.55	2.01	145	198	2.26368	98.5075	41.5	32.2	12.9	9	15	4.1	86	5.6	0	1	0	0	0	10.27
ID011	1	17	NA	NA	female	40	4a	3a	0	1+	poorly differentiated adenocarcinoma	13	antrum	NO	NO	IIIB	III	Laparoscopic	YES	NO	14.3842	high	13	150	40	17.7778	240	100	4.82	3.06	1.33	99	349	2.30075	262.406	46.1	31.6	9.7	15	19	3.9	58	5.4	0	0	0	1	1	7.11
ID012	0	71	0	71	male	66	2	0	0	2+	moderately-well differentiated adenocarcinoma	0	Body	NO	NO	IB	I	Laparoscopic	NO	NO	11.2082	low	10	160	48.5	18.9453	245	50	8.93	6.25	2.19	138	250	2.85388	114.155	41	31.3	15.7	8	15	4.3	79	5.3	0	0	0	0	0	13.89
ID013	0	71	0	71	male	57	4a	0	0	1+	poorly differentiated adenocarcinoma	0	gastroesophageal junction	NO	NO	IIB	II	Laparoscopic	YES	NO	12.0529	low	13	161	53	20.4467	310	50	7.38	4.84	2	144	263	2.42	131.5	41	36.7	14.9	9	16	4.9	84	4.9	0	0	0	0	0	7.23
ID014	0	72	0	72	male	52	1	0	0	1+	moderately-well differentiated adenocarcinoma	0	Body	NO	YES	IA	I	Laparoscopic	NO	NO	12.2333	low	12	172	83	28.0557	255	100	14.62	6.68	5.94	157	394	1.12458	66.33	44	36.4	10.9	51	26	6.7	95	4.5	0	0	0	0	0	13.07
ID015	1	5	1	4	male	72	4a	2	0	0	moderately-well differentiated adenocarcinoma	3	antrum	NO	NO	IIIA	III	Laparoscopic	YES	NO	12.4628	low	15	168	60	21.2585	295	300	3.69	2.31	1.18	85	147	1.95763	124.576	32.5	26.3	10	23	28	5.5	84	4.5	0	0	1	1	1	4.07
ID016	0	69	NA	NA	male	49	1	0	0	0	moderately-well differentiated adenocarcinoma	0	antrum	NO	NO	IA	I	Laparoscopic	NO	NO	9.84589	low	8	177	82	26.1738	350	50	7.73	6.3	1.03	143	360	6.1165	349.515	47.9	24.6	12.5	14	16	3.5	99	5.4	0	0	0	0	0	12.77
ID017	1	25	NA	NA	female	75	2	3a	0	0	poorly differentiated adenocarcinoma	7	antrum	NO	NO	IIIA	III	Laparoscopic	YES	NO	13.9671	low	8	160	55	21.4844	335	400	8.7	6.8	1.24	68	309	5.48387	249.194	33.5	28.4	7.4	7	13	13.4	222	5.6	0	1	0	0	0	10.01
ID018	1	36	1	29	male	34	4a	3a	0	2+	poorly differentiated adenocarcinoma	7	Body	NO	NO	IIIB	III	Laparoscopic	YES	NO	9.75773	low	10	172	63	21.2953	240	50	3.44	2.29	0.85	148	192	2.69412	225.882	47.1	29.3	27.3	12	14	4.4	95	4.6	0	0	0	0	0	6.29
ID019	0	67	NA	NA	male	62	4a	0	0	1+	moderately-well differentiated adenocarcinoma	0	antrum	NO	YES	IIB	II	Open surgery	NO	NO	8.16028	low	9	176	80	25.8264	160	200	5.08	2.69	2.03	143	248	1.32512	122.167	41.1	33.3	7.4	18	15	5	100	6	0	0	0	0	1	12.4
ID020	0	67	0	67	female	62	4a	3b	0	0	poorly differentiated adenocarcinoma	38	antrum	NO	NO	IIIC	III	Laparoscopic	YES	NO	14.0657	low	13	150	54	24	215	50	5.86	4.1	1.38	135	277	2.97101	200.725	40.1	33.9	11.1	8	19	5.1	108	5.9	0	1	0	1	1	7.5
ID021	1	5	NA	NA	female	55	4b	3b	0	0	poorly differentiated adenocarcinoma	16	antrum	NO	NO	IIIC	III	Laparoscopic	YES	NO	19.918	high	18	145	36	17.1225	295	200	5.05	3.39	1.25	116	268	2.712	214.4	41.4	34.5	13.2	9	16	3.9	66	5.5	1	0	0	0	1	4.98
ID022	0	66	NA	NA	male	52	1	0	0	0	poorly differentiated adenocarcinoma	0	Body	NO	NO	IA	I	Laparoscopic	NO	NO	9.92602	low	8	168	63	22.3214	210	100	9.73	4.66	4.12	170	267	1.13107	64.8058	48.9	35.3	15.5	55	35	3.8	76	7.3	0	0	0	1	0	8.57
ID023	1	25	NA	NA	male	56	4a	3a	0	0	poorly differentiated adenocarcinoma	9	antrum	NO	YES	IIIB	III	Laparoscopic	YES	NO	19.7846	high	21	170	55	19.0311	230	100	4.72	2.47	1.54	73	787	1.6039	511.039	41.2	38.2	11.3	9	15	5.7	100	5.2	0	0	0	0	0	11.3
ID024	0	65	NA	NA	female	50	4a	3b	1	0	poorly differentiated adenocarcinoma	38	antrum	NO	NO	IVB	IV	Laparoscopic	YES	YES	11.5481	low	13	163	50.5	19.0071	275	100	7.86	6.09	1.31	74	616	4.64885	470.229	40.2	30.1	10.7	11	18	4.2	62	2.8	0	0	0	1	1	7.44
ID025	1	4	NA	NA	female	64	4a	3b	0	1+	poorly differentiated adenocarcinoma	29	Body	NO	NO	IIIC	III	Laparoscopic	NO	NO	23.9133	high	11	168	67	23.7387	330	150	5.34	2.79	1.96	125	337	1.42347	171.939	42.7	32.8	9.9	15	24	2.5	58	5.3	0	0	0	0	0	12.89
ID026	0	64	NA	NA	female	46	4a	1	0	0	poorly differentiated adenocarcinoma	1	Body	NO	NO	IIIA	III	Laparoscopic	YES	NO	11.5302	low	9	163	64	24.0882	270	50	4.63	3.21	1.12	131	274	2.86607	244.643	47.2	34.2	13	34	24	4.2	73	4.9	0	0	0	0	0	8.67
ID027	0	64	NA	NA	male	67	2	0	0	3+	moderately-well differentiated adenocarcinoma	0	Cardia	NO	YES	IB	I	Laparoscopic	NO	NO	8.06976	low	11	165	63	23.1405	255	100	6	3.78	1.42	132	196	2.66197	138.028	40.9	30.2	11.8	12	20	4.7	90	5	1	1	0	0	0	8.25
ID028	1	11	1	9	male	72	4a	3a	0	0	poorly differentiated adenocarcinoma	7	Body	NO	NO	IIIB	III	Open surgery	YES	NO	22.7507	high	16	173	65	21.7181	185	200	8.27	3.91	4.01	43	236	0.975062	58.8529	29.8	27.2	13	14	15	3.7	111	6.4	0	0	0	0	0	5.4
ID029	1	43	NA	NA	female	50	4a	3b	0	1+	poorly differentiated adenocarcinoma	16	antrum	NO	NO	IIIC	III	Laparoscopic	YES	NO	12.5283	low	11	150	39	17.3333	235	50	11.17	9.42	1.08	74	89	8.72222	82.4074	35.9	25.1	14	22	16	9.7	82	4.9	0	0	0	0	0	9.23
ID030	1	8	1	8	female	55	4a	3b	0	0	poorly differentiated adenocarcinoma	24	antrum	NO	NO	IIIC	III	Laparoscopic	YES	NO	13.1688	low	14	150	44	19.5556	210	50	9.22	7.66	1.19	125	288	6.43697	242.017	37.2	31.6	9.6	10	19	3	55	5.2	0	0	1	1	0	6.06
ID031	0	63	0	63	male	27	4a	2	0	0	poorly differentiated adenocarcinoma	4	Cardia	NO	NO	IIIA	III	Open surgery	YES	NO	14.8149	high	11	165	59	21.6713	180	100	4.57	3.35	0.5	84	297	6.7	594	41.2	32.3	10.3	11	18	4.2	79	4.3	0	0	0	0	0	5.21
ID032	0	62	0	62	male	29	1	0	0	0	poorly differentiated adenocarcinoma	0	Body	NO	YES	IA	I	Laparoscopic	NO	NO	16.8879	high	6	170	64	22.1453	325	2200	8.47	4.26	3.1	154	260	1.37419	83.871	41.2	25.7	6.9	22	20	5.7	103	4.1	0	1	0	0	0	8.33
ID033	0	61	NA	NA	female	60	4a	3a	0	2+	poorly differentiated adenocarcinoma	7	antrum	NO	NO	IIIB	III	Laparoscopic	YES	NO	17.6644	high	10	150	53	23.5556	235	50	4.12	2.26	1.21	124	259	1.86777	214.05	37.4	29	8.4	4	15	4	67	6	0	0	0	0	0	7.45
ID034	0	61	NA	NA	male	66	1	1	0	3+	poorly differentiated adenocarcinoma	1	antrum	NO	NO	IB	I	Laparoscopic	NO	NO	17.0181	high	8	160	65	25.3906	235	50	7.73	4.69	2.48	150	208	1.89113	83.871	39	30.3	18	12	19	4.4	103	4.5	0	0	0	0	0	9.19
ID035	0	61	NA	NA	male	50	1	1	0	1+	moderately-well differentiated adenocarcinoma	2	Body	NO	YES	IB	I	Laparoscopic	NO	NO	17.5501	high	32	171	61	20.8611	265	100	6.15	4.61	1.09	144	144	4.22936	132.11	41.3	25.3	25.6	18	22	4.8	80	5.3	0	0	0	0	0	5.82
ID036	1	33	NA	NA	female	68	4a	3b	0	0	poorly differentiated adenocarcinoma	18	gastroesophageal junction	NO	NO	IIIC	III	Laparoscopic	YES	NO	10.7913	low	17	158	66	26.4381	280	500	5.48	3.76	1.26	134	312	2.98413	247.619	40.5	30.1	11.3	12	17	4.6	70	4.8	0	0	0	1	1	5.52
ID037	1	41	NA	NA	male	55	4a	3a	0	0	poorly differentiated adenocarcinoma	15	antrum	NO	YES	IIIB	III	Laparoscopic	YES	NO	19.3166	high	10	167	50	17.9282	210	50	9.29	5.26	3.15	144	365	1.66984	115.873	38.6	27.8	9.8	13	15	6.3	76	5.2	0	0	0	0	0	6.67
ID038	1	9	NA	NA	female	39	4b	3a	1	0	poorly differentiated adenocarcinoma	7	antrum	NO	NO	IVB	IV	Open surgery	YES	YES	23.5293	high	8	151	33	14.473	245	100	3.71	2.23	1.1	87	273	2.02727	248.182	34.9	36.7	5.6	9	16	4.4	67	5.1	0	0	0	0	0	4.66
ID039	0	59	NA	NA	male	61	1	0	0	1+	moderately-well differentiated adenocarcinoma	0	gastroesophageal junction	NO	YES	IA	I	Laparoscopic	NO	NO	10.2223	low	12	170	55	19.0311	275	400	8.59	6.33	1.82	125	209	3.47802	114.835	39.3	29.1	12.8	20	21	6.9	77	4.2	0	0	0	0	0	9.71
ID040	0	58	0	58	male	57	4a	3a	0	0	poorly differentiated adenocarcinoma	8	antrum	NO	YES	IIIB	III	Laparoscopic	YES	NO	15.8089	high	22	170	69	23.8754	160	100	6.61	3.02	2.9	131	307	1.04138	105.862	38.2	29.4	7.8	13	17	4.9	93	5	0	1	0	0	0	6.31
ID041	1	27	NA	NA	male	57	4a	2	0	2+	moderately-well differentiated adenocarcinoma	3	antrum	NO	YES	IIIA	III	Laparoscopic	YES	NO	10.16	low	10	165	49	17.9982	295	100	3.6	1.55	1.49	92	234	1.04027	157.047	38.1	23	7.1	11	22	7.5	83	4.9	0	1	0	0	0	8.87
ID042	0	57	0	57	male	46	1	1	0	0	poorly differentiated adenocarcinoma	2	antrum	NO	YES	IB	I	Laparoscopic	YES	NO	10.1842	low	7	169	72	25.2092	250	100	5.02	2.56	2.08	155	235	1.23077	112.981	42.2	30.5	10.4	48	42	5.8	75	5.9	0	0	0	0	1	6.62
ID043	0	43	0	43	male	65	1	2	0	1+	moderately-well differentiated adenocarcinoma	4	antrum	NO	NO	IIA	II	Laparoscopic	YES	NO	10.2176	low	7	168	67.5	23.9158	245	100	6.24	3.43	2.22	133	207	1.54505	93.2432	34.6	21.5	12.4	16	16	4.6	87	3.8	0	0	0	0	0	10.18
ID044	0	56	0	56	male	55	2	0	0	1+	moderately-well differentiated adenocarcinoma	0	antrum	NO	NO	IB	I	Laparoscopic	NO	NO	17.6081	high	9	165	60.5	22.2222	175	30	7.16	4.17	2.34	99	235	1.78205	100.427	40.3	32.1	7.2	23	24	4.7	78	5.6	0	0	0	0	0	10.85
ID045	1	28	NA	NA	female	61	4a	1	0	0	poorly differentiated adenocarcinoma	1	antrum	NO	NO	IIIA	III	Laparoscopic	YES	NO	11.8999	low	14	168	63	22.3214	200	50	6.7	4.97	1.03	109	170	4.82524	165.049	32.7	25.5	6	8	14	8.8	102	5.6	0	0	0	0	0	15.65
ID046	1	8	1	4	female	77	4b	2	0	0	poorly differentiated adenocarcinoma	5	antrum	NO	NO	IIIB	III	Open surgery	YES	NO	18.1354	high	7	142	48	23.8048	180	50	6.59	4.26	1.49	123	497	2.85906	333.557	36.5	34.3	7.7	11	18	4.7	56	4.8	1	0	1	0	1	4.94
ID047	0	55	NA	NA	male	69	2	0	0	0	moderately-well differentiated adenocarcinoma	0	Body	NO	YES	IB	I	Laparoscopic	NO	NO	10.1852	low	12	170	68	23.5294	285	150	7.64	4.8	2.03	144	203	2.36453	100	43	25.4	14.3	16	15	4.8	115	5.1	0	0	0	0	0	10.67
ID048	0	54	0	54	female	52	1	0	0	2+	poorly differentiated adenocarcinoma	0	antrum	NO	NO	IA	I	Laparoscopic	NO	NO	15.8674	high	12	155	54.5	22.6847	155	100	3.67	2.17	1.21	121	197	1.79339	162.81	39.1	25.5	9.8	9	19	5.7	68	3.3	0	0	0	0	0	4.29
ID049	0	54	0	54	male	63	1	0	0	2+	moderately-well differentiated adenocarcinoma	0	Cardia	NO	YES	IA	I	Laparoscopic	NO	NO	10.7557	low	11	168	58	20.5499	250	600	7.09	4.65	1.9	132	355	2.44737	186.842	41.3	31.2	12	16	19	5.9	89	4.2	0	0	0	0	0	13.5
ID050	1	16	1	13	male	32	4a	3b	0	2+	poorly differentiated adenocarcinoma	32	Body	NO	NO	IIIC	III	Open surgery	YES	NO	23.7862	high	8	175	69	22.5306	225	300	10.27	7.91	1.8	162	399	4.39444	221.667	46.9	32	24	32	23	3.7	90	5.2	0	0	1	0	1	16.76
ID051	0	53	0	53	male	60	4a	3b	0	0	poorly differentiated adenocarcinoma	23	Fundus	NO	NO	IIIC	III	Laparoscopic	YES	NO	11.7509	low	12	170	70	24.2215	325	150	5.69	3.19	1.95	153	223	1.6359	114.359	39	28.3	9	21	24	5.6	104	4.4	0	1	0	0	1	13.56
ID052	0	53	0	53	male	41	3	2	0	1+	poorly differentiated adenocarcinoma	4	Body	NO	YES	IIIA	III	Laparoscopic	YES	NO	9.2706	low	8	165	64	23.5078	250	150	7.82	4.98	2.04	108	352	2.44118	172.549	36.8	27.7	9.8	21	19	4.5	101	3.8	0	0	0	0	0	7.89
ID053	1	4	NA	NA	female	48	4a	3b	0	2+	poorly differentiated adenocarcinoma	38	antrum	NO	NO	IIIC	III	Laparoscopic	YES	NO	20.6557	high	7	150	55	24.4444	280	50	9.48	7.35	1.25	131	369	5.88	295.2	38.4	39.6	6.7	16	32	2.5	64	5	0	1	0	0	1	11.6
ID054	0	54	NA	NA	male	55	2	0	0	0	poorly differentiated adenocarcinoma	0	antrum	NO	YES	IB	I	Laparoscopic	NO	NO	17.9279	high	13	168	55.5	19.6641	275	100	4.9	2.11	2.37	163	277	0.890295	116.878	41.2	29.8	18.3	23	20	3.7	61	5.9	0	0	0	0	0	4.22
ID055	1	21	NA	NA	male	33	4a	3b	0	1+	poorly differentiated adenocarcinoma	25	Body	NO	NO	IIIC	III	Laparoscopic	YES	NO	9.93092	low	4	181	76	23.1983	215	20	4.02	2.22	1.4	123	305	1.58571	217.857	43.7	32	11	12	17	4.3	80	5.5	0	0	0	0	0	9.32
ID056	0	51	0	51	male	29	4a	3a	0	2+	poorly differentiated adenocarcinoma	8	Body	NO	YES	IIIB	III	Laparoscopic	YES	NO	15.5592	high	5	169	54	18.9069	210	5	5.54	2.83	2	129	251	1.415	125.5	38	21.5	13	9	15	4.1	86	3.7	0	0	0	0	0	12.67
ID057	0	50	0	50	male	62	4a	0	0	1+	poorly differentiated adenocarcinoma	0	antrum	NO	NO	IIB	II	Laparoscopic	YES	NO	8.45057	low	8	171	80	27.3588	350	300	5.41	2.98	1.75	89	389	1.70286	222.286	31.9	33.8	7.1	6	10	3.5	84	4.5	0	0	0	0	0	7.35
ID058	0	49	1	39	male	64	3	1	0	3+	moderately-well differentiated adenocarcinoma	1	gastroesophageal junction	NO	NO	IIB	II	Laparoscopic	YES	NO	14.7459	high	10	175	75	24.4898	275	100	4.48	3.22	0.74	120	301	4.35135	406.757	41.1	27.9	12.5	14	19	5.4	83	5	0	0	0	0	0	4.23
ID059	0	50	NA	NA	male	54	1	0	0	1+	moderately-well differentiated adenocarcinoma	0	Body	NO	YES	IA	I	Laparoscopic	NO	NO	16.9954	high	8	161	55	21.2183	245	400	4.9	2.93	1.46	146	74	2.00685	50.6849	43.6	29.7	16.9	27	20	7.6	81	4.8	0	0	0	0	0	7.55
ID060	0	14	0	14	male	46	4b	3a	0	1+	moderately-well differentiated adenocarcinoma	9	Fundus	NO	YES	IIIC	III	Laparoscopic	YES	NO	16.8738	high	10	175	70	22.8571	335	200	10.74	8.58	1.61	106	372	5.32919	231.056	43	30.3	14.5	14	13	5.6	82	5.5	0	0	0	0	0	11.99
ID061	0	48	0	48	male	72	3	3b	0	2+	poorly differentiated adenocarcinoma	16	Cardia	NO	NO	IIIC	III	Laparoscopic	YES	NO	8.92102	low	11	163	55	20.7008	325	100	6.67	4.4	1.36	93	276	3.23529	202.941	31	27.5	6.7	16	22	8.1	95	4.6	0	0	0	0	0	7.09
ID062	0	47	0	47	male	56	4a	3a	0	1+	poorly differentiated adenocarcinoma	8	antrum	NO	NO	IIIB	III	Laparoscopic	YES	NO	10.9794	low	9	173	71	23.7228	245	100	3.99	2.21	1.36	134	164	1.625	120.588	34.8	24.4	12.5	14	17	5.9	86	4.9	0	0	0	0	0	7.31
ID063	0	47	0	47	female	51	2	3a	0	0	moderately-well differentiated adenocarcinoma	8	antrum	NO	NO	IIIA	III	Laparoscopic	YES	NO	16.8038	high	11	162	52	19.8141	245	100	5.5	3.04	2.11	139	274	1.44076	129.858	39.1	39.6	14.9	6	14	2.9	88	5.3	0	1	0	1	0	7.13
ID064	0	19	NA	NA	male	60	4a	0	0	1+	poorly differentiated adenocarcinoma	0	gastroesophageal junction	NO	YES	IIB	II	Laparoscopic	YES	NO	9.35567	low	11	165	52.5	19.2837	300	100	8.58	4.66	2.86	151	270	1.62937	94.4056	44.1	34.3	16.7	12	19	5.9	87	5.1	0	1	0	0	0	6.85
ID065	0	18	0	18	male	72	1	0	0	0	moderately-well differentiated adenocarcinoma	0	Body	NO	YES	IA	I	Laparoscopic conversion to open surgery	NO	NO	17.4334	high	14	168	80	28.3447	240	100	5.36	2.97	1.89	148	223	1.57143	117.989	48.5	28.8	24.2	11	25	6.2	82	9.5	0	0	0	0	0	11.93
ID066	0	18	NA	NA	female	60	2	2	0	1+	moderately-well differentiated adenocarcinoma	4	antrum	NO	NO	IIB	II	Robotic assisted	YES	NO	15.4281	high	9	150	40	17.7778	280	50	4.95	2.58	1.7	124	247	1.51765	145.294	43.3	30.5	9.2	11	28	5.9	71	4.8	0	0	0	0	0	7.25
ID067	0	17	0	17	male	53	3	3a	0	0	poorly differentiated adenocarcinoma	14	antrum	NO	YES	IIIB	III	Robotic assisted	YES	NO	16.4347	high	12	170	72.5	25.0865	252	100	7.31	5.14	1.68	150	269	3.05952	160.119	48.4	28.4	10.7	35	29	5.5	79	7.6	0	0	0	0	0	9.78
ID068	1	10	1	9	female	65	4a	3b	0	1+	poorly differentiated adenocarcinoma	37	antrum	NO	NO	IIIC	III	Robotic assisted	YES	NO	13.8192	low	14	158	47.5	19.0274	245	200	3.52	1.85	1.23	123	229	1.50407	186.179	32.6	29.1	10.3	15	26	4.2	59	4.4	0	0	0	0	1	5.33
ID069	1	10	NA	NA	male	62	4a	1	1	0	poorly differentiated adenocarcinoma	1	antrum	NO	NO	IVB	IV	Laparoscopic	YES	YES	13.5014	low	12	162	63	24.0055	195	200	4.47	2.68	1.31	133	228	2.0458	174.046	35	27.7	10.6	15	14	3.6	81	4	0	1	1	0	1	8.07
ID070	0	17	NA	NA	female	65	4a	3b	0	1+	poorly differentiated adenocarcinoma	31	antrum	NO	NO	IIIC	III	Laparoscopic	YES	NO	8.50268	low	13	165	60	22.0386	300	50	5.26	3.28	1.53	109	261	2.14379	170.588	30.8	16.6	5.7	7	16	8.6	74	5	0	0	0	0	0	6.89
ID071	0	17	0	17	female	62	4a	1	0	0	poorly differentiated adenocarcinoma	2	antrum	NO	NO	IIIA	III	Laparoscopic	YES	NO	10.0738	low	11	155	40.2	16.7326	265	100	5.01	2.55	1.37	90	270	1.86131	197.08	37.2	22.5	9.3	17	25	5.1	63	4.9	0	0	0	0	0	9.97
ID072	0	16	0	16	male	60	4a	2	NA	1+	moderately-well differentiated adenocarcinoma	5	antrum	NO	YES	IIIA	III	Laparoscopic	YES	NO	8.86591	low	10	170	70	24.2215	255	200	5.11	3.05	1.36	124	261	2.24265	191.912	30.9	15.6	8	26	29	4.3	92	4.7	0	1	0	1	0	8.35
ID073	1	11	1	7	female	51	4a	3b	0	1+	poorly differentiated adenocarcinoma	28	Fundus	NO	NO	IIIC	III	Laparoscopic	YES	NO	18.575	high	9	155	53.5	22.2685	350	200	3.96	1.88	1.58	122	251	1.18987	158.861	36.9	27.5	6.2	15	15	4.9	57	13.2	0	1	0	1	1	8.19
ID074	0	15	0	15	male	65	4a	3a	0	1+	poorly differentiated adenocarcinoma	7	antrum	NO	YES	IIIB	III	Laparoscopic	YES	NO	16.7346	high	7	177	80	25.5354	270	100	7.39	4.04	2.31	150	167	1.74892	72.2944	41.2	28	6.4	15	21	6.5	109	7.7	0	0	0	1	0	9.23
ID075	0	14	NA	NA	male	51	4a	3b	0	0	moderately-well differentiated adenocarcinoma	31	Fundus	NO	NO	IIIC	III	Laparoscopic	YES	NO	9.53694	low	13	175	75	24.4898	240	100	5.26	3.57	1.31	151	225	2.72519	171.756	39.3	21.8	29.6	12	18	6.4	103	5.4	0	0	0	0	0	6.94
ID076	0	14	NA	NA	female	63	4a	2	0	0	moderately-well differentiated adenocarcinoma	3	antrum	NO	NO	IIIA	III	Laparoscopic	YES	NO	15.7727	high	21	152	54	23.3726	220	50	5.14	2.01	2.1	121	189	0.957143	90	35	25.7	17.3	15	20	5.2	74	4.8	0	0	0	0	0	5.49
ID077	0	15	0	15	male	74	4b	3b	0	2+	moderately-well differentiated adenocarcinoma	17	antrum	NO	NO	IIIC	III	Robotic assisted	YES	NO	11.3333	low	9	165	62.5	22.9568	300	50	4.04	2.04	1.62	101	277	1.25926	170.988	34.5	32.6	7.7	8	14	5.4	80	5.7	0	0	0	0	1	7.24
ID078	0	13	1	3	male	62	4a	3a	1	3+	moderately-well differentiated adenocarcinoma	12	antrum	NO	YES	IVB	IV	Laparoscopic	YES	YES	17.917	high	47	165	68	24.977	505	300	9.98	6.94	1.92	124	265	3.61458	138.021	39.7	26.7	21	12	29	5.7	88	4.7	0	1	0	0	1	7.91
ID079	0	14	0	14	female	48	4a	3a	0	1+	poorly differentiated adenocarcinoma	15	Body	NO	NO	IIIB	III	Robotic assisted	YES	NO	11.2393	low	6	170	56	19.3772	325	50	4.65	3.06	1.29	129	242	2.37209	187.597	43.5	39.2	6.2	12	22	4.1	80	8.2	1	0	0	0	0	5.49
ID080	0	13	0	13	female	44	1	0	0	1+	poorly differentiated adenocarcinoma	0	antrum	NO	YES	IA	I	Laparoscopic	NO	NO	15.7402	high	7	158	50	20.0288	305	30	6.27	3.74	1.92	116	207	1.94792	107.812	35.8	26	6.3	8	11	5.5	62	4.8	0	0	0	0	0	7.47
ID081	0	13	0	13	male	59	4a	1	0	0	poorly differentiated adenocarcinoma	1	Body	NO	YES	IIIA	III	Laparoscopic	YES	NO	10.5149	low	9	170	54	18.6851	360	100	10.56	8.78	1.45	80	495	6.05517	341.379	33.1	29.8	5.5	9	14	6.7	79	4.2	0	0	0	0	0	7.4
ID082	0	12	0	12	female	53	3	3b	0	0	moderately-well differentiated adenocarcinoma	23	antrum	NO	NO	IIIC	III	Laparoscopic	YES	NO	9.14292	low	14	162	51	19.433	290	150	5.34	3.71	1.24	84	322	2.99194	259.677	39.8	31.4	8.3	7	20	3.8	69	5.2	0	1	1	1	0	9.44
ID083	0	12	0	12	female	78	3	0	0	0	poorly differentiated adenocarcinoma	0	antrum	NO	NO	IIA	II	Laparoscopic conversion to open surgery	YES	NO	11.0971	low	37	147	47	21.7502	350	100	10.18	7.99	1.32	86	398	6.05303	301.515	33	32.1	11.2	49	69	5.1	64	6	0	0	0	0	1	7.82
ID084	0	12	NA	NA	male	65	2	0	0	2+	poorly differentiated adenocarcinoma	0	Fundus	NO	YES	IB	I	Laparoscopic	NO	NO	11.6226	low	14	166	60	21.7738	280	100	5	1.6	2.04	88	380	0.784314	186.275	35.4	28.3	8.9	13	17	4.7	79	4.3	0	0	0	0	0	6.56
ID085	0	11	NA	NA	male	68	4a	0	0	0	moderately-well differentiated adenocarcinoma	0	Cardia	NO	NO	IIB	II	Laparoscopic	YES	NO	10.9028	low	8	173	48	16.038	340	900	3.46	1.74	1.16	100	178	1.5	153.448	27.6	29.6	6.4	23	39	5.3	92	4.8	0	0	0	0	0	5.77
ID086	1	4	1	4	female	64	4b	3b	0	0	poorly differentiated adenocarcinoma	21	Cardia	NO	NO	IIIC	III	Laparoscopic	YES	NO	12.3507	low	13	150	41	18.2222	365	350	6.8	4.21	1.89	124	363	2.22751	192.063	35.1	30.4	12.1	30	47	2.9	74	4.8	0	0	0	1	1	8.52
ID087	0	11	0	11	male	34	4a	1	0	1+	poorly differentiated adenocarcinoma	1	Body	NO	NO	IIIA	III	Laparoscopic	YES	NO	14.8737	high	10	173	59.5	19.8804	295	500	5.48	2.6	2.41	141	214	1.07884	88.7967	41.3	30	17.5	22	22	4.3	94	4.1	0	0	0	0	1	6.21
ID088	0	11	NA	NA	male	58	3	2	0	1+	poorly differentiated adenocarcinoma	6	Cardia	NO	NO	IIIA	III	Laparoscopic	YES	NO	14.3519	high	11	163	67	25.2174	310	100	8.2	5.45	1.9	152	194	2.86842	102.105	40.5	20	16.3	11	18	4.6	76	4.8	0	0	0	0	0	12.67
ID089	0	10	0	10	female	67	2	3a	0	0	moderately-well differentiated adenocarcinoma	9	Cardia	NO	NO	IIIA	III	Laparoscopic	YES	NO	15.8641	high	41	156	68	27.9421	300	50	7.1	5.04	1.49	84	248	3.38255	166.443	36.8	22.8	12.2	26	25	3.1	69	6.4	0	0	0	0	0	5.15
ID090	0	10	NA	NA	female	33	4b	3b	0	1+	poorly differentiated adenocarcinoma	19	antrum	NO	NO	IIIC	III	Laparoscopic conversion to open surgery	YES	NO	15.9535	high	8	172	62.5	21.1263	550	300	4.71	2.84	1.29	89	207	2.20155	160.465	32.8	23.3	7.8	5	8	3.6	55	3.3	1	0	0	0	0	9.11
ID091	0	10	NA	NA	female	25	2	2	0	1+	poorly differentiated adenocarcinoma	3	antrum	NO	NO	IIB	II	Robotic assisted	YES	NO	15.7957	high	8	152	40	17.313	160	80	3.61	2.48	0.9	94	316	2.75556	351.111	42.6	35.7	10.3	7	15	3.5	73	4.7	0	0	1	0	0	5.76
ID092	1	8	NA	NA	female	54	4b	3a	0	0	poorly differentiated adenocarcinoma	7	gastroesophageal junction	NO	NO	IIIC	III	Laparoscopic	YES	NO	16.8719	high	11	152	65	28.1337	550	200	6.08	3.67	1.57	98	277	2.33758	176.433	38.2	28.3	7.4	35	38	3.9	66	5.2	0	0	0	1	0	14.61
ID093	0	10	0	10	male	50	4a	3a	0	2+	poorly differentiated adenocarcinoma	10	antrum	NO	YES	IIIB	III	Laparoscopic	YES	NO	13.6434	low	11	170	63	21.7993	260	50	6.58	4.61	1.1	134	234	4.19091	212.727	39.8	31.9	12.4	15	26	2.8	82	5.6	0	0	0	0	0	7.77
ID094	0	10	0	10	female	53	2	0	0	0	poorly differentiated adenocarcinoma	0	antrum	NO	NO	IB	I	Laparoscopic	NO	NO	9.78096	low	7	158	49	19.6283	280	50	3.44	1.97	1.13	124	172	1.74336	152.212	40.8	26.1	12.3	4	20	4.5	76	4.7	0	0	0	0	0	5
ID095	1	6	NA	NA	male	68	4b	3b	1	0	poorly differentiated adenocarcinoma	26	Body	NO	NO	IVB	IV	Laparoscopic conversion to open surgery	YES	YES	23.4073	high	18	177	72.5	23.1415	275	300	5.55	3.27	1.46	126	229	2.23973	156.849	40.6	24.6	11.8	11	15	7.1	73	5.8	0	1	0	0	1	3.58
ID096	0	9	NA	NA	male	64	4a	3a	1	2+	poorly differentiated adenocarcinoma	8	Body	NO	NO	IVB	IV	Laparoscopic	YES	YES	14.2091	low	11	160	88	34.375	265	200	4.32	2.54	1.28	86	324	1.98438	253.125	32.1	29.6	9.2	8	17	5.2	67	4.7	0	0	0	0	0	9.4
ID097	0	8	0	8	female	29	1	0	0	2+	poorly differentiated adenocarcinoma	0	Body	NO	NO	IA	I	Robotic assisted	NO	NO	15.1085	high	8	158.5	54	21.4949	190	20	3.48	1.91	1.04	71	284	1.83654	273.077	37.3	26	5.5	9	19	4.1	72	4.3	0	0	1	0	0	5.83
ID098	0	9	NA	NA	female	67	3	2	0	0	poorly differentiated adenocarcinoma	3	antrum	NO	NO	IIIA	III	Laparoscopic	YES	NO	9.69572	low	7	150	55	24.4444	270	50	5.2	3.37	1.22	86	319	2.7623	261.475	35	27.3	8.7	10	14	4.7	62	6	0	0	0	1	0	7.99
ID099	0	85	NA	NA	male	43	1	0	0	0	moderately-well differentiated adenocarcinoma	0	antrum	NO	YES	IA	I	Robotic assisted	NO	NO	17.1988	high	7	174	79.8	26.3575	255	50	6.93	4.08	2.28	131	195	1.78947	85.5263	38.4	23.9	7.5	8	14	6	75	5.5	0	0	0	0	0	7.05
ID100	1	46	NA	NA	male	69	4a	0	0	2+	poorly differentiated adenocarcinoma	0	antrum	NO	NO	IIB	II	Robotic assisted	YES	NO	14.2826	high	13	162	49	18.6709	400	50	3.68	2.55	0.86	123	348	2.96512	404.651	39.6	27.4	10.2	11	14	4.7	88	5.3	0	0	0	0	0	9.45
ID101	0	19	0	19	male	49	1	0	0	2+	moderately-well differentiated adenocarcinoma	0	Body	NO	NO	IA	I	Robotic assisted	NO	NO	10.4845	low	7	166	70.5	25.5843	320	50	6.32	3.66	2.14	139	215	1.71028	100.467	43.1	26.6	19.9	21	20	3.4	79	4.7	0	0	0	0	0	9.87
ID102	0	78	NA	NA	male	54	4a	1	0	1+	poorly differentiated adenocarcinoma	2	antrum	NO	YES	IIIA	III	Laparoscopic	YES	NO	13.2183	low	9	158	48	19.2277	215	30	4.86	2.55	1.99	125	250	1.28141	125.628	39.7	27.2	11.1	12	19	6.2	81	4.1	0	0	0	0	0	6.31
ID103	0	43	0	43	male	61	4a	1	0	0	poorly differentiated adenocarcinoma	1	antrum	NO	NO	IIIA	III	Laparoscopic	YES	NO	16.2879	high	33	166	77.5	28.1245	270	100	5.37	2.67	1.82	121	242	1.46703	132.967	40.4	37.5	16.7	12	18	6.4	128	4.6	0	0	0	0	0	7.96
ID104	0	90	0	90	male	52	4a	3a	0	1+	poorly differentiated adenocarcinoma	14	antrum	NO	NO	IIIB	III	Laparoscopic	YES	NO	9.52717	low	19	170	75	25.9516	335	300	6.06	3.45	1.92	121	237	1.79688	123.438	37.2	27.1	7.1	17	17	3.6	87	5.6	0	0	0	0	0	6.56
ID105	0	90	0	90	female	32	1	0	0	0	poorly differentiated adenocarcinoma	0	antrum	NO	NO	IA	I	Laparoscopic	NO	NO	12.5772	low	8	165	58	21.3039	270	100	5.26	2.36	2.38	126	269	0.991597	113.025	37.7	20.1	9.2	12	14	3.4	72	4.7	0	0	0	0	1	6.91
ID106	0	89	0	89	male	65	4a	2	0	0	poorly differentiated adenocarcinoma	3	Body	NO	YES	IIIA	III	Laparoscopic	YES	NO	15.5804	high	18	178	78.5	24.7759	370	200	6.07	3.39	2.07	140	294	1.63768	142.029	40.2	25.6	15.9	11	17	4.1	87	5.2	0	1	0	0	1	7.99
ID107	1	15	1	9	male	70	4a	2	0	1+	poorly differentiated adenocarcinoma	6	Body	NO	YES	IIIA	III	Open surgery	YES	NO	22.0843	high	8	160	51	19.9219	160	50	9.54	7.76	1.31	137	301	5.92366	229.771	39.6	38.8	10.4	11	17	6.5	98	5.5	0	0	0	0	1	13.24
ID108	0	88	0	88	male	71	4a	0	0	1+	moderately-well differentiated adenocarcinoma	0	Fundus	NO	YES	IIB	II	Laparoscopic	NO	NO	11.8262	low	21	172	77	26.0276	460	100	6.42	4.19	1.7	121	322	2.46471	189.412	44.5	28.8	8.2	12	15	4.5	85	4.5	0	0	0	0	0	7.55
ID109	0	87	0	87	male	67	4a	3b	0	0	poorly differentiated adenocarcinoma	24	antrum	NO	NO	IIIC	III	Laparoscopic	YES	NO	10.0094	low	16	170	74	25.6055	290	20	6.21	4.02	1.45	78	344	2.77241	237.241	35	24.8	10.2	12	15	7.9	90	4.5	0	0	0	0	0	6.28
ID110	0	86	0	86	male	47	2	0	0	0	poorly differentiated adenocarcinoma	0	antrum	NO	YES	IB	I	Robotic assisted	NO	NO	8.29269	low	10	167	60	21.5139	305	50	6.09	3.62	1.98	142	217	1.82828	109.596	41.8	27.2	8.8	16	23	6.1	80	4.8	0	0	0	0	0	7.83
ID111	0	86	0	86	male	55	1	1	0	2+	moderately-well differentiated adenocarcinoma	1	Body	NO	YES	IB	I	Open surgery	YES	NO	13.9583	low	9	173	69	23.0546	240	50	7.51	4.17	2.89	136	228	1.44291	78.8927	38	27	12.3	14	16	5.8	83	7.4	0	0	0	0	0	15.82
ID112	0	84	0	84	female	58	1	0	0	0	poorly differentiated adenocarcinoma	0	antrum	NO	NO	IA	I	Laparoscopic	NO	NO	12.9502	low	9	162	58	22.1003	275	30	6.84	4.5	1.41	114	265	3.19149	187.943	33.1	27.1	8	28	33	3.5	63	4.8	0	0	0	0	0	8.56
ID113	0	84	0	84	female	51	4a	2	0	1+	poorly differentiated adenocarcinoma	3	Body	NO	NO	IIIA	III	Laparoscopic	YES	NO	15.7243	high	5	170	70	24.2215	300	20	10.69	7.9	2.2	138	224	3.59091	101.818	41	35.6	14.9	19	18	3.4	66	5.9	0	0	0	0	1	11.59
ID114	1	35	NA	NA	male	32	4a	3b	0	1+	poorly differentiated adenocarcinoma	26	antrum	NO	YES	IIIC	III	Laparoscopic	YES	NO	21.5762	high	14	162	53	20.1951	290	100	6.97	4.4	1.86	127	350	2.36559	188.172	36.4	23.8	15.8	17	19	6.3	104	4.3	0	0	0	0	0	7.39
ID115	0	83	0	83	female	69	4a	3a	0	3+	moderately-well differentiated adenocarcinoma	7	Body	NO	NO	IIIB	III	Laparoscopic	NO	NO	13.1223	low	8	155	56	23.3091	280	50	4.69	2.05	2.25	112	188	0.911111	83.5556	38.7	29.5	14.9	11	15	2.9	51	5.4	0	0	0	0	0	7.55
ID116	1	4	1	3	female	17	4b	3b	0	0	poorly differentiated adenocarcinoma	52	Fundus	NO	NO	IIIC	III	Laparoscopic	YES	NO	15.9246	high	11	158	60	24.0346	345	100	8.55	6.53	1.61	138	385	4.0559	239.13	45.9	32.1	9.4	10	16	3.2	77	5.5	0	0	0	0	0	18.28
ID117	0	82	NA	NA	male	64	1	0	0	1+	poorly differentiated adenocarcinoma	0	antrum	NO	YES	IA	I	Laparoscopic	NO	NO	17.6523	high	9	170	74	25.6055	245	50	3.77	2.37	0.97	148	164	2.4433	169.072	44.8	26.4	13.8	20	18	5.1	124	6	0	0	0	0	0	7.05
ID118	0	83	0	83	female	60	4a	2	0	0	poorly differentiated adenocarcinoma	6	antrum	NO	NO	IIIA	III	Laparoscopic	YES	NO	16.5431	high	12	159	57.5	22.7444	280	50	7.01	3.42	2.06	120	259	1.66019	125.728	35.9	26.2	4.8	15	16	4.8	66	5	0	0	0	0	0	13.55
ID119	1	4	NA	NA	female	33	4b	3a	1	0	poorly differentiated adenocarcinoma	9	Fundus	NO	NO	IVB	IV	Laparoscopic	YES	YES	24.1182	high	15	162	60	22.8624	390	1500	5.56	3.94	1.16	93	343	3.39655	295.69	40.3	31.4	22.3	14	18	3.6	57	5.5	0	0	1	0	0	7.97
ID120	0	80	0	80	male	56	2	1	0	0	poorly differentiated adenocarcinoma	2	antrum	NO	YES	IIA	II	Laparoscopic	YES	NO	8.22231	low	11	156	45	18.4911	290	400	5.69	2.14	2.82	130	250	0.758865	88.6525	33.9	22.2	9.1	12	14	3.2	86	3.6	0	1	0	0	0	7.78
ID121	0	80	0	80	male	60	4a	2	0	0	moderately-well differentiated adenocarcinoma	6	Body	NO	NO	IIIA	III	Open surgery	YES	NO	10.0891	low	12	160	46	17.9688	270	100	6.52	4.49	1.74	74	293	2.58046	168.391	39.1	25.6	10.2	10	18	6.7	85	5.6	0	0	0	0	0	8.5
ID122	0	80	0	80	male	55	1	0	0	1+	poorly differentiated adenocarcinoma	0	Body	NO	YES	IA	I	Laparoscopic	NO	NO	8.14355	low	27	177	75	23.9395	280	300	9.57	6.38	2.48	158	298	2.57258	120.161	39.6	26.5	15.8	21	20	4.6	97	3.9	0	1	0	0	0	9.81
ID123	1	16	1	13	female	61	4a	3b	0	3+	poorly differentiated adenocarcinoma	22	Body	NO	NO	IIIC	III	Laparoscopic	YES	NO	20.8166	high	12	157	53.5	21.7047	230	50	5	2.79	1.57	126	228	1.77707	145.223	37.9	31.2	6.9	11	16	4.9	83	4.6	0	1	0	0	1	9.15
ID124	1	46	1	32	male	56	3	3b	0	1+	poorly differentiated adenocarcinoma	20	antrum	NO	YES	IIIC	III	Laparoscopic	YES	NO	23.9557	high	9	172	77	26.0276	250	50	8.04	4.33	3.11	134	391	1.39228	125.723	43.9	30.6	6.9	23	17	6	97	6.4	0	0	0	0	0	8.94
ID125	0	46	NA	NA	male	44	2	0	0	0	poorly differentiated adenocarcinoma	0	antrum	NO	YES	IB	I	Laparoscopic	NO	NO	17.4021	high	9	170	60	20.7612	215	100	5.79	2.65	2.33	134	271	1.13734	116.309	35.9	25.9	13.4	13	15	5.7	97	4	0	0	0	0	0	4.91
ID126	0	46	0	46	male	36	2	0	0	0	moderately-well differentiated adenocarcinoma	0	gastroesophageal junction	NO	NO	IB	I	Laparoscopic	NO	NO	13.5286	low	10	180	75	23.1481	270	50	5.9	2.73	2.47	85	356	1.10526	144.13	38.3	34.7	9.7	16	19	5.3	93	4.3	0	0	0	0	0	10.25
ID127	0	44	NA	NA	female	56	4a	3a	0	2+	poorly differentiated adenocarcinoma	9	gastroesophageal junction	NO	NO	IIIB	III	Laparoscopic	YES	NO	12.9964	low	24	160	63	24.6094	475	300	5.06	2.01	2.06	107	213	0.975728	103.398	33.2	35.3	8.9	32	48	2	65	3.9	0	0	0	0	0	6.75
ID128	1	34	NA	NA	male	54	4a	2	0	0	poorly differentiated adenocarcinoma	4	antrum	NO	NO	IIIA	III	Laparoscopic	YES	NO	13.6653	low	10	168	58	20.5499	175	100	4.37	2.16	1.68	130	319	1.28571	189.881	33.4	29.2	8.4	10	14	4.1	89	4.3	0	0	0	0	0	4.42
ID129	0	43	NA	NA	male	47	1	0	0	0	poorly differentiated adenocarcinoma	0	Body	NO	YES	IA	I	Laparoscopic	NO	NO	11.9996	low	11	172	66	22.3094	205	100	6.4	2.83	2.65	156	209	1.06792	78.8679	37.2	25.2	18.2	23	22	4.7	85	4.5	0	0	0	0	0	10.09
ID130	0	39	0	39	male	68	4a	2	0	2+	moderately-well differentiated adenocarcinoma	3	antrum	NO	NO	IIIA	III	Laparoscopic	YES	NO	9.84858	low	36	169	67.5	23.6336	260	600	10.01	6.46	2.53	153	227	2.55336	89.7233	39.2	32.2	12.9	22	20	5.3	90	5.9	0	0	0	0	0	9.18
ID131	0	43	0	43	female	46	4a	3b	0	2+	poorly differentiated adenocarcinoma	27	antrum	NO	NO	IIIC	III	Laparoscopic	YES	NO	15.5746	high	8	163	71	26.7229	265	100	8.88	5.99	2.12	49	477	2.82547	225	36.7	37.3	14.3	7	14	6.4	86	5.3	0	0	0	0	1	8.73
ID132	0	42	1	39	female	36	4a	3b	0	1+	poorly differentiated adenocarcinoma	63	antrum	NO	NO	IIIC	III	Laparoscopic	YES	NO	17.064	high	15	163	60	22.5827	250	50	4.91	2.84	1.57	90	297	1.80892	189.172	34.9	27.9	8.2	33	30	2.9	71	5.5	0	0	0	1	0	5.3
ID133	1	9	1	7	male	63	4a	3b	0	2+	moderately-well differentiated adenocarcinoma	26	gastroesophageal junction	NO	YES	IIIC	III	Laparoscopic	YES	NO	23.368	high	10	171	52	17.7832	250	50	3.71	1.79	1.51	126	225	1.18543	149.007	30.1	24.5	11.1	20	18	5.8	78	4	0	1	0	0	0	5.33
ID134	0	41	NA	NA	male	56	3	1	0	2+	moderately-well differentiated adenocarcinoma	1	antrum	NO	YES	IIB	II	Laparoscopic	YES	NO	10.8	low	42	175	68.5	22.3673	217	100	6.79	4.13	2.07	166	251	1.99517	121.256	37.2	38.8	12.3	19	16	6	82	4.8	0	1	0	0	0	9.33
ID135	1	18	1	18	female	48	4a	3a	0	1+	poorly differentiated adenocarcinoma	15	antrum	NO	NO	IIIB	III	Laparoscopic	YES	NO	14.4703	high	8	150	36	16	210	50	4.43	2.06	1.88	71	569	1.09574	302.66	37.5	30.2	7.2	13	23	10.3	71	4.8	0	0	0	0	0	6.74
ID136	1	10	NA	NA	male	46	4a	3b	0	1+	poorly differentiated adenocarcinoma	22	antrum	NO	YES	IIIC	III	Laparoscopic	YES	NO	12.5293	low	8	175	63	20.5714	245	50	5.24	3.04	1.53	130	401	1.98693	262.092	42.2	32.1	9.3	11	15	5.9	92	5	0	0	0	0	0	6.41
ID137	1	15	1	9	male	48	4a	3a	0	0	poorly differentiated adenocarcinoma	10	Body	NO	YES	IIIB	III	Laparoscopic	YES	NO	18.3906	high	8	175	55	17.9592	280	100	8.68	2.91	3.4	100	200	0.855882	58.8235	35.4	43.3	7.4	9	17	9	78	4.4	0	0	0	0	0	6.99
ID138	0	40	NA	NA	female	41	3	3a	0	1+	moderately-well differentiated adenocarcinoma	12	Body	NO	NO	IIIB	III	Laparoscopic	YES	NO	17.9629	high	8	149	50	22.5215	160	50	4.78	2.93	1.28	104	286	2.28906	223.438	35.6	32.3	14.1	11	14	4.3	59	4.7	0	0	0	1	0	8.43
ID139	0	40	0	40	male	27	1	0	0	1+	moderately-well differentiated adenocarcinoma	0	antrum	NO	NO	IA	I	Laparoscopic	NO	NO	8.87711	low	7	160	54	21.0938	170	50	4.71	2.76	1.14	114	302	2.42105	264.912	38.7	26.5	12.9	24	26	5.5	98	3.8	0	0	0	0	0	7.45
ID140	0	40	0	40	male	44	4a	3a	0	0	poorly differentiated adenocarcinoma	7	Body	NO	NO	IIIB	III	Laparoscopic	YES	NO	11.3733	low	9	169	60	21.0077	175	50	6.85	3.82	2.25	141	232	1.69778	103.111	41.4	39.9	23.1	54	30	3.8	84	5.2	0	0	0	0	0	6.25
ID141	0	40	0	40	male	39	1	0	0	2+	moderately-well differentiated adenocarcinoma	0	antrum	NO	YES	IA	I	Laparoscopic	NO	NO	10.6517	low	8	173	65	21.7181	185	30	4.91	2.95	1.31	153	263	2.25191	200.763	41.1	38	14.3	22	27	6.5	84	4.5	0	0	0	0	0	7.38
ID142	1	25	1	16	female	59	4a	3b	0	1+	poorly differentiated adenocarcinoma	18	Body	NO	NO	IIIC	III	Laparoscopic	YES	NO	19.6615	high	8	154	47	19.8178	165	50	4.91	2.78	1.55	100	215	1.79355	138.71	28.9	29.3	7	10	12	4.7	76	3.9	0	0	0	0	0	5.33
ID143	0	39	NA	NA	female	62	3	1	0	1+	poorly differentiated adenocarcinoma	1	antrum	NO	NO	IIB	II	Laparoscopic	YES	NO	8.99439	low	10	152	69	29.865	275	100	5.05	2.33	2.15	132	298	1.08372	138.605	36.7	41	10.1	20	22	6.4	57	5.1	0	0	0	1	0	12.08
ID144	1	24	NA	NA	female	71	4b	3b	0	2+	poorly differentiated adenocarcinoma	31	antrum	NO	NO	IIIC	III	Laparoscopic	YES	NO	19.5059	high	13	143	33	16.1377	240	200	9.42	7.62	1.24	91	415	6.14516	334.677	29.7	32.5	8.9	10	17	7.9	60	7.3	0	0	0	0	0	20.98
ID145	0	36	1	32	female	65	4a	2	0	2+	moderately-well differentiated adenocarcinoma	4	gastroesophageal junction	NO	NO	IIIA	III	Laparoscopic	YES	NO	9.9958	low	11	157	55	22.3133	220	50	11.39	10.73	0.26	120	140	41.2692	538.462	32.8	25.8	13.9	11	19	4.2	66	5.8	0	0	0	0	0	10.1
ID146	0	35	NA	NA	female	32	1	1	0	1+	poorly differentiated adenocarcinoma	2	Body	NO	NO	IB	I	Laparoscopic	YES	NO	13.1443	low	8	160	47	18.3594	185	30	5.18	2.58	2.11	117	139	1.22275	65.8768	30.5	36.3	6.2	19	22	6	71	4.5	0	0	0	0	0	3
ID147	0	35	0	35	male	58	1	2	0	2+	poorly differentiated adenocarcinoma	4	Body	NO	YES	IIA	II	Laparoscopic	YES	NO	9.70772	low	8	170	58	20.0692	205	50	5.57	3.12	1.7	108	311	1.83529	182.941	32.5	27.8	6	12	18	7.2	72	4.6	0	0	0	0	0	8.06
ID148	0	34	NA	NA	male	56	3	3a	0	3+	moderately-well differentiated adenocarcinoma	8	Cardia	NO	NO	IIIB	III	Laparoscopic	YES	NO	17.8055	high	14	165	60	22.0386	355	100	8.09	4.48	2.81	156	308	1.59431	109.609	35.6	22.4	11	10	17	6.7	92	4	0	1	0	0	0	13.38
ID149	1	22	NA	NA	female	61	4a	3a	0	0	moderately-well differentiated adenocarcinoma	10	antrum	NO	NO	IIIB	III	Laparoscopic	YES	NO	14.8083	high	12	170	51.5	17.8201	245	50	7.97	5.34	1.99	125	163	2.68342	81.9095	36.7	23.7	9.4	0	28	5.7	60	9.9	0	0	0	0	0	11.51
ID150	1	14	NA	NA	male	60	4b	3a	0	2+	moderately-well differentiated adenocarcinoma	10	antrum	NO	YES	IIIC	III	Laparoscopic	YES	NO	17.1176	high	13	165	53.5	19.6511	320	50	6.16	4	1.5	65	506	2.66667	337.333	32.1	29.9	4.5	9	12	6.1	103	4.3	0	1	0	1	0	12.24
ID151	0	32	NA	NA	female	69	4a	3a	0	2+	poorly differentiated adenocarcinoma	10	antrum	NO	NO	IIIB	III	Laparoscopic	YES	NO	13.8853	low	10	150	47	20.8889	300	75	5.53	3.31	1.53	120	283	2.1634	184.967	33.4	31.6	10.7	17	22	2.5	57	4.9	0	0	0	0	0	1.96
ID152	1	13	NA	NA	male	60	4b	3a	0	0	poorly differentiated adenocarcinoma	13	antrum	NO	YES	IIIC	III	Laparoscopic	YES	NO	19.5538	high	18	164	63	23.4236	355	100	6.79	5.04	1.11	124	260	4.54054	234.234	31.4	31.2	12.4	17	17	6.8	101	4.4	0	0	0	0	0	7.98
ID153	0	31	0	31	male	69	3	2	0	0	moderately-well differentiated adenocarcinoma	3	Cardia	NO	YES	IIIA	III	Laparoscopic	YES	NO	14.3925	high	19	175	67	21.8776	295	2600	7.17	4.74	1.93	154	211	2.45596	109.326	39.3	29.9	17.8	12	17	6.6	80	5.3	0	0	0	0	0	7.15
ID154	1	11	NA	NA	male	45	3	3b	0	1+	poorly differentiated adenocarcinoma	22	antrum	NO	YES	IIIC	III	Laparoscopic	YES	NO	22.0956	high	16	165	57.5	21.1203	385	200	6.74	5.05	0.97	151	184	5.20619	189.691	36.7	26.9	10.2	15	20	2.9	91	10.4	0	0	0	1	0	8.55
ID155	0	30	0	30	male	69	3	3a	0	2+	poorly differentiated adenocarcinoma	15	Body	NO	YES	IIIB	III	Laparoscopic	YES	NO	15.4641	high	11	160	48	18.75	200	50	5.89	2.43	2.38	132	260	1.02101	109.244	38	22.6	13.1	23	35	4.5	78	4	0	0	0	0	0	11.67
ID156	0	30	NA	NA	female	59	1	0	0	2+	moderately-well differentiated adenocarcinoma	0	antrum	NO	NO	IA	I	Laparoscopic conversion to open surgery	NO	NO	9.85926	low	10	156	52	21.3675	350	100	4.87	2.01	2.49	124	219	0.807229	87.9518	45.2	37.7	10.4	17	39	4.5	70	5.1	0	0	0	0	0	12.09
ID157	0	29	0	29	male	59	1	0	0	1+	poorly differentiated adenocarcinoma	0	Body	NO	NO	IA	I	Robotic assisted	NO	NO	10.746	low	8	162	60	22.8624	292	100	8.03	4.31	2.47	178	396	1.74494	160.324	42	32.2	18.3	97	82	6.9	95	4.4	0	0	0	0	0	11.15
ID158	0	29	NA	NA	female	29	1	0	0	0	poorly differentiated adenocarcinoma	0	antrum	NO	NO	IA	I	Robotic assisted	NO	NO	8.39669	low	9	168	60	21.2585	290	100	6.17	3.15	2.3	110	250	1.36957	108.696	35.7	22.1	7.5	7	12	4.1	59	3.8	0	0	0	0	0	8.47
ID159	0	29	NA	NA	male	67	1	0	0	2+	moderately-well differentiated adenocarcinoma	0	Body	NO	NO	IA	I	Robotic assisted	NO	NO	13.2757	low	7	152	53	22.9398	275	100	5.44	2.62	1.63	127	260	1.60736	159.509	44.2	32.4	19	15	18	5.7	80	5.3	0	0	0	0	0	8.12
ID160	0	28	0	28	female	35	3	2	0	1+	poorly differentiated adenocarcinoma	5	Body	NO	NO	IIIA	III	Robotic assisted	YES	NO	12.4896	low	10	160	46	17.9688	225	50	3.51	2.36	0.83	87	301	2.84337	362.651	37.8	27.3	23.3	15	16	2.7	50	5	0	0	0	0	0	4.36
ID161	1	15	NA	NA	male	40	4a	3a	1	0	poorly differentiated adenocarcinoma	7	Body	NO	YES	IVB	IV	Laparoscopic	YES	YES	19.0696	high	16	168	48.5	17.184	280	50	7.4	4.73	2.03	129	316	2.33005	155.665	41	21.2	16.3	8	16	6	93	4.3	0	0	0	0	0	11.55
ID162	0	28	NA	NA	male	62	3	1	0	2+	moderately-well differentiated adenocarcinoma	2	antrum	NO	YES	IIB	II	Robotic assisted	YES	NO	14.782	high	10	167	65	23.3067	270	100	4.6	2.88	1.09	116	256	2.6422	234.862	38.5	25.1	8.6	15	21	3.6	82	7.2	0	0	0	0	0	7.98
ID163	1	7	1	6	male	60	3	3a	0	0	poorly differentiated adenocarcinoma	9	antrum	NO	YES	IIIB	III	Laparoscopic	YES	NO	11.2835	low	8	166	69	25.0399	380	300	4.38	2.58	1.25	87	284	2.064	227.2	34.3	21.8	7.5	9	14	10.3	82	5.3	1	0	0	0	0	8.21
ID164	0	27	0	27	male	63	4a	2	0	1+	moderately-well differentiated adenocarcinoma	3	antrum	NO	NO	IIIA	III	Laparoscopic	YES	NO	11.6789	low	11	160	56	21.875	225	20	5.87	2.91	2.23	145	237	1.30493	106.278	40	25.2	23.8	14	16	5.6	80	4.6	0	0	0	0	0	9.13
ID165	0	27	0	27	female	38	4a	3a	1	1+	poorly differentiated adenocarcinoma	10	Body	NO	NO	IVB	IV	Robotic assisted	YES	YES	14.3531	high	9	155	60	24.974	295	50	6.41	3.3	2.46	128	355	1.34146	144.309	45.5	35.9	14.8	14	16	4	74	5.4	0	0	1	0	0	10.75
ID166	1	24	NA	NA	female	25	4a	3a	1	1+	poorly differentiated adenocarcinoma	15	antrum	NO	NO	IVB	IV	Laparoscopic	YES	YES	19.6382	high	10	159	54	21.3599	475	200	6.29	3.39	2.02	115	353	1.67822	174.752	39	30.3	7.7	6	10	3.4	69	3.9	0	0	1	0	1	8.19
ID167	0	26	NA	NA	female	48	3	0	0	0	poorly differentiated adenocarcinoma	0	Body	NO	NO	IIA	II	Robotic assisted	YES	NO	13.6444	low	10	153	55	23.4952	325	30	6.04	3.36	2.16	125	380	1.55556	175.926	36.3	31.7	8.7	30	22	4.9	53	5.6	0	0	0	0	0	6.86
ID168	0	26	NA	NA	male	56	3	1	0	1+	poorly differentiated adenocarcinoma	1	antrum	NO	NO	IIB	II	Laparoscopic	YES	NO	9.43029	low	7	167	60	21.5139	120	10	5.41	2.75	1.59	141	252	1.72956	158.491	37.9	27.1	9.4	36	23	5.6	93	3.8	0	0	0	0	0	10.84
ID169	0	26	0	26	male	58	3	3a	0	0	moderately-well differentiated adenocarcinoma	9	antrum	NO	YES	IIIB	III	Robotic assisted	YES	NO	12.182	low	9	168	71	25.1559	290	30	4.06	2.69	0.85	120	226	3.16471	265.882	38	22.2	8.9	41	28	6.5	85	4.1	0	0	0	0	0	6.45
ID170	0	26	NA	NA	female	57	1	0	0	2+	poorly differentiated adenocarcinoma	0	antrum	NO	NO	IA	I	Laparoscopic	NO	NO	10.6837	low	7	156	45	18.4911	170	20	24.21	20.33	1.93	70	522	10.5337	270.466	22	30.2	17.7	10	24	5.9	91	5.3	0	0	0	0	0	9.19
ID171	0	25	0	25	female	44	1	0	0	1+	poorly differentiated adenocarcinoma	0	antrum	NO	NO	IA	I	Robotic assisted	YES	NO	11.1344	low	12	163	60	22.5827	375	300	6.58	4.53	1.7	130	249	2.66471	146.471	44.8	30.5	17.9	12	16	4.4	64	5.8	0	0	0	0	0	6.75
ID172	1	24	NA	NA	male	70	4a	0	0	0	moderately-well differentiated adenocarcinoma	0	antrum	NO	NO	IIB	II	Robotic assisted	YES	NO	21.9104	high	14	168	64	22.6757	250	400	4.83	2.93	1.18	85	249	2.48305	211.017	31.5	21.5	6.7	16	15	2.9	76	4.7	0	0	0	0	0	2.13
ID173	0	25	0	25	female	32	2	3a	0	0	moderately-well differentiated adenocarcinoma	7	Body	NO	NO	IIIA	III	Robotic assisted	YES	NO	16.4805	high	12	160	47	18.3594	330	100	4.45	2.74	1.4	124	181	1.95714	129.286	43.1	24.9	20	9	13	3.9	64	4.9	0	0	0	0	0	4.73
ID174	0	25	NA	NA	male	70	3	1	0	2+	moderately-well differentiated adenocarcinoma	2	antrum	NO	NO	IIB	II	Robotic assisted	YES	NO	17.7582	high	9	167	70	25.0995	250	50	5.26	2.57	2.26	157	212	1.13717	93.8053	42.1	28.9	12.9	28	30	9.3	95	6.2	0	0	0	0	0	7.71
ID175	0	25	NA	NA	female	63	4a	3a	0	0	moderately-well differentiated adenocarcinoma	11	antrum	NO	NO	IIIB	III	Laparoscopic	YES	NO	14.6194	high	6	160	48	18.75	225	20	5.06	2.81	1.74	129	278	1.61494	159.77	39.5	26.9	11.2	9	17	5.3	85	6.8	0	0	0	1	0	6.24
ID176	0	25	0	25	female	47	1	0	0	1+	poorly differentiated adenocarcinoma	0	antrum	NO	NO	IA	I	Robotic assisted	NO	NO	14.5849	high	7	155	52	21.6441	215	50	11.12	6.46	3.64	133	494	1.77473	135.714	39.5	26.9	10.2	19	18	3.7	58	5.3	0	0	1	0	0	20.85
ID177	0	24	NA	NA	male	52	2	1	0	1+	poorly differentiated adenocarcinoma	2	antrum	NO	YES	IIA	II	Laparoscopic	YES	NO	9.96684	low	7	160	51.5	20.1172	370	100	5.64	2.99	2.14	126	258	1.3972	120.561	38.4	21	11.6	10	14	8.4	92	4.4	0	0	0	0	0	4.97
ID178	1	5	1	2	female	34	4a	3b	1	2+	poorly differentiated adenocarcinoma	27	antrum	NO	NO	IVB	IV	Laparoscopic	NO	YES	12.9564	low	29	156	36	14.7929	425	200	5.42	2.75	2.03	103	401	1.35468	197.537	30.9	30.7	9.9	11	20	3.1	51	4.1	0	0	1	0	0	3.21
ID179	0	23	0	23	male	65	1	0	0	2+	moderately-well differentiated adenocarcinoma	0	antrum	NO	YES	IA	I	Laparoscopic	NO	NO	14.997	high	7	169	59	20.6575	317	200	5.57	2.77	2.27	112	209	1.22026	92.0705	41	23.8	9.3	15	17	6	86	4.8	0	0	0	0	0	7.34
ID180	0	23	NA	NA	male	31	1	0	0	0	poorly differentiated adenocarcinoma	0	antrum	NO	YES	IA	I	Laparoscopic	NO	NO	11.6479	low	43	180	86	26.5432	250	150	7.13	3.81	2.28	150	305	1.67105	133.772	42.1	27.9	18.8	33	24	6.1	104	4.1	0	0	0	0	0	5.94
ID181	0	23	NA	NA	male	62	4a	1	0	0	moderately-well differentiated adenocarcinoma	1	gastroesophageal junction	NO	NO	IIIA	III	Robotic assisted	YES	NO	14.8286	high	11	170	68	23.5294	310	150	6.15	3.32	2	89	324	1.66	162	38.5	31	8.4	13	19	5.3	113	4.9	0	1	0	0	0	6.63
ID182	0	23	0	23	male	60	1	1	0	0	moderately-well differentiated adenocarcinoma	2	Cardia	NO	NO	IB	I	Laparoscopic	YES	NO	17.9792	high	14	176	77	24.858	360	100	6.11	4.19	1.38	147	183	3.03623	132.609	36.1	20.4	35.9	14	16	4.6	87	4.9	0	0	0	0	0	13.07
ID183	0	23	NA	NA	male	44	1	0	0	0	poorly differentiated adenocarcinoma	0	Body	NO	YES	IA	I	Laparoscopic	NO	NO	10.3197	low	8	158	52	20.83	205	50	7.25	3.14	3.37	135	255	0.931751	75.6677	38.5	27.7	11.2	14	21	4.6	85	4.2	0	0	0	0	0	10.02
ID184	1	13	NA	NA	male	57	4b	3a	0	1+	poorly differentiated adenocarcinoma	8	antrum	NO	YES	IIIC	III	Laparoscopic	YES	NO	13.3688	low	17	171	61.5	21.0321	330	200	8.05	6.4	1.2	81	199	5.33333	165.833	32.2	24.9	10.1	20	28	6.6	87	5.6	0	1	0	0	0	10.51
ID185	0	22	0	22	male	31	1	1	0	2+	poorly differentiated adenocarcinoma	1	antrum	NO	YES	IB	I	Robotic assisted	NO	NO	10.5038	low	7	165	54	19.8347	220	40	6.17	3.46	1.73	129	244	2	141.04	40.6	21	28.6	10	14	5.5	86	4.4	0	0	0	0	0	8.48
ID186	0	21	0	21	female	62	1	0	0	0	poorly differentiated adenocarcinoma	0	Body	NO	NO	IA	I	Laparoscopic	NO	NO	15.6168	high	8	154	56	23.6128	260	20	8.24	5.73	1.99	119	216	2.8794	108.543	40	31.3	4.5	10	20	9.7	98	5.1	0	0	0	0	0	10.69
ID187	0	16	NA	NA	male	63	1	1	0	2+	moderately-well differentiated adenocarcinoma	1	antrum	NO	NO	IB	I	Laparoscopic	NO	NO	15.3995	high	9	175	70	22.8571	200	100	4.34	2.23	1.39	138	124	1.60432	89.2086	39.8	20.8	5.3	24	26	6.2	78	5.7	0	0	0	0	0	6.88
ID188	1	9	NA	NA	female	65	4a	3a	1	0	poorly differentiated adenocarcinoma	15	Body	NO	NO	IVB	IV	Robotic assisted	YES	YES	16.2333	high	23	155	49	20.3954	265	200	5.73	3.69	1.69	113	318	2.18343	188.166	40.9	30.2	14.3	16	20	5.6	86	4.9	0	0	0	0	1	15.47
ID189	0	21	1	3	female	38	4a	3b	0	0	poorly differentiated adenocarcinoma	39	antrum	NO	NO	IIIC	III	Laparoscopic	YES	NO	13.5761	low	16	160	63	24.6094	305	50	3.82	1.76	1.57	87	612	1.12102	389.809	40.1	31.7	4.1	11	14	4.3	68	5	0	0	0	0	1	4.32
ID190	0	21	NA	NA	female	77	4a	3b	0	1+	poorly differentiated adenocarcinoma	21	antrum	NO	NO	IIIC	III	Laparoscopic	YES	NO	8.2224	low	8	155	49	20.3954	280	80	5.1	3.15	1.31	95	254	2.40458	193.893	36.1	25.2	9.2	10	17	3.4	57	4.5	0	0	0	0	0	4.86
ID191	0	20	0	20	male	45	1	0	0	0	poorly differentiated adenocarcinoma	0	antrum	NO	YES	IA	I	Laparoscopic	NO	NO	8.54675	low	9	168	63.5	22.4986	280	50	5.11	3.06	1.58	143	198	1.93671	125.316	40.7	31.2	7.3	13	14	4	74	5.3	0	0	0	0	0	7.81
ID192	0	21	NA	NA	female	55	1	0	0	2+	poorly differentiated adenocarcinoma	0	Fundus	NO	NO	IA	I	Robotic assisted	NO	NO	13.2243	low	14	162	52	19.8141	230	50	5.16	1.92	2.24	104	184	0.857143	82.1429	36.1	27.1	6.9	9	15	6.9	66	4.5	0	0	0	0	0	7.37
ID193	0	20	NA	NA	female	66	4a	0	0	3+	moderately-well differentiated adenocarcinoma	0	gastroesophageal junction	NO	NO	IIB	II	Robotic assisted	YES	NO	11.9348	low	12	147.5	42	19.3048	305	100	6.05	3.8	1.76	121	244	2.15909	138.636	40.5	37	14	13	21	5.1	65	5	0	0	0	0	0	10.27
ID194	0	19	1	4	female	69	2	2	0	1+	moderately-well differentiated adenocarcinoma	5	gastroesophageal junction	NO	NO	IIB	II	Laparoscopic	YES	NO	15.7042	high	13	157	60	24.3418	390	50	7.57	4.62	2.28	116	249	2.02632	109.211	41.7	30.8	19.7	25	34	4.8	79	6.1	0	1	0	1	0	7.61
ID195	0	19	NA	NA	male	70	4a	2	0	1+	moderately-well differentiated adenocarcinoma	4	antrum	NO	NO	IIIA	III	Laparoscopic	YES	NO	11.8945	low	7	167	55	19.721	250	100	6.62	4.18	1.8	136	363	2.32222	201.667	42.2	32	8.6	14	23	5.3	103	5.5	0	0	0	0	0	8.66
ID196	1	5	NA	NA	male	39	4b	3b	0	1+	poorly differentiated adenocarcinoma	20	gastroesophageal junction	NO	NO	IIIC	III	Laparoscopic	YES	NO	14.5978	high	37	165	64	23.5078	305	500	7.48	4.66	2.17	154	209	2.14747	96.3134	47.7	31.7	24.1	26	28	8.8	100	4.3	0	1	1	0	0	10.24
[truncated: 15 more columns]
